# Supplementary material for: A supramolecular metalloenzyme possessing robust oxidase-mimetic catalytic function
Source: Nat Commun. 2023 Jul 7;14:4040. doi: 10.1038/s41467-023-39779-6 (PMC10328989; doi:10.1038/s41467-023-39779-6)
Supplement: Supplementary file 5 — Supplementary Data 1 [file 41467_2023_39779_MOESM5_ESM.cif]

#======================================================================
# CRYSTAL DATA
#----------------------------------------------------------------------
data_VESTA_phase_1

_chemical_name_common                  'CONTCAR1                              '
_cell_length_a                         4.593752
_cell_length_b                         7.281775
_cell_length_c                         24.841223
_cell_angle_alpha                      96.101509
_cell_angle_beta                       96.585876
_cell_angle_gamma                      108.738678
_cell_volume                           772.615440
_space_group_name_H-M_alt              'P 1'
_space_group_IT_number                 1

loop_
_space_group_symop_operation_xyz
   'x, y, z'

loop_
   _atom_site_label
   _atom_site_occupancy
   _atom_site_fract_x
   _atom_site_fract_y
   _atom_site_fract_z
   _atom_site_adp_type
   _atom_site_U_iso_or_equiv
   _atom_site_type_symbol
   H1         1.0    -0.034779     0.286179     0.378314    Uiso  ? H
   H2         1.0     0.885270     0.329839     0.281167    Uiso  ? H
   H3         1.0     0.281497     0.590616     0.245399    Uiso  ? H
   H4         1.0     0.454914     0.486791     0.440806    Uiso  ? H
   H5         1.0     0.461900     0.150273     0.350676    Uiso  ? H
   H6         1.0     0.777179     0.165521     0.441276    Uiso  ? H
   H7         1.0     0.541270     0.969270     0.509223    Uiso  ? H
   H8         1.0     0.005889     0.725661     0.486237    Uiso  ? H
   H9         1.0     0.715814     0.863107     0.230422    Uiso  ? H
   H10        1.0    -0.017490     0.737844     0.249399    Uiso  ? H
   H11        1.0     0.732911     0.000356     0.319850    Uiso  ? H
   H12        1.0     0.855462    -0.046219     0.166141    Uiso  ? H
   H13        1.0     0.833649     0.158570     0.968847    Uiso  ? H
   H14        1.0     0.654041     0.045865     0.020157    Uiso  ? H
   H15        1.0     0.334103     0.703710     0.158693    Uiso  ? H
   H16        1.0     0.266942     0.653164     0.086750    Uiso  ? H
   H17        1.0     0.673548     0.612172     0.101865    Uiso  ? H
   H18        1.0     0.794782     0.554398     0.165693    Uiso  ? H
   H19        1.0     0.532485     0.267734     0.089774    Uiso  ? H
   H20        1.0     0.895083     0.268801     0.121889    Uiso  ? H
   H21        1.0     0.887708     0.474949     0.021145    Uiso  ? H
   H22        1.0     0.136409     0.347461     0.043543    Uiso  ? H
   H23        1.0     0.429056    -0.002106     0.116714    Uiso  ? H
   H24        1.0     0.492377     0.185970     0.983483    Uiso  ? H
   H25        1.0     0.852205     0.069027     0.723657    Uiso  ? H
   H26        1.0     0.677829     0.731640     0.531317    Uiso  ? H
   H27        1.0     0.669437     0.416464     0.678356    Uiso  ? H
   H28        1.0     0.154532     0.495745     0.508123    Uiso  ? H
   H29        1.0     0.517092     0.740211     0.773986    Uiso  ? H
   H30        1.0     0.452901     0.511450     0.731710    Uiso  ? H
   H31        1.0     0.169099     0.822803     0.703829    Uiso  ? H
   H32        1.0     0.400989     0.370385     0.801731    Uiso  ? H
   H33        1.0     0.356102     0.013553     0.808531    Uiso  ? H
   H34        1.0     0.957861     0.922227     0.781430    Uiso  ? H
   H35        1.0     0.960139     0.885135     0.893810    Uiso  ? H
   H36        1.0     0.849340     0.154588     0.850396    Uiso  ? H
   H37        1.0     0.775999     0.789213     0.973955    Uiso  ? H
   H38        1.0     0.528380     0.613072     0.998011    Uiso  ? H
   H39        1.0     0.631676     0.548496     0.937529    Uiso  ? H
   H40        1.0     0.119565     0.549242     0.920099    Uiso  ? H
   H41        1.0     0.222771     0.776896     0.965033    Uiso  ? H
   H42        1.0     0.590885     0.295581     0.503695    Uiso  ? H
   H43        1.0     0.897900     0.690796     0.840337    Uiso  ? H
   H44        1.0     0.170174     0.002354     0.567959    Uiso  ? H
   H45        1.0     0.249353     0.179767     0.663707    Uiso  ? H
   H46        1.0     0.544291     0.949821     0.899601    Uiso  ? H
   H47        1.0     0.448819     0.725537     0.854884    Uiso  ? H
   H48        1.0     0.363574     0.257839     0.587520    Uiso  ? H
   C1         1.0     0.139569     0.401578     0.363539    Uiso  ? C
   C2         1.0     0.092211     0.426843     0.308678    Uiso  ? C
   C3         1.0     0.313868     0.574250     0.288735    Uiso  ? C
   C4         1.0     0.574577     0.696876     0.324549    Uiso  ? C
   C5         1.0     0.631968     0.661451     0.378808    Uiso  ? C
   C6         1.0     0.412353     0.514843     0.398796    Uiso  ? C
   C7         1.0     0.827318     0.878359     0.316090    Uiso  ? C
   C8         1.0     0.917134     0.867845     0.259794    Uiso  ? C
   C9         1.0     0.068735     0.915056     0.366085    Uiso  ? C
   C10        1.0     0.366910     0.052585     0.379311    Uiso  ? C
   C11        1.0     0.538413     0.064360     0.430365    Uiso  ? C
   C12        1.0     0.406542     0.949686     0.468805    Uiso  ? C
   C13        1.0     0.106157     0.814896     0.456189    Uiso  ? C
   C14        1.0     0.939187     0.794588     0.404088    Uiso  ? C
   C15        1.0     0.297064     0.062054     0.211526    Uiso  ? C
   C16        1.0     0.186700     0.912243     0.117561    Uiso  ? C
   C17        1.0     0.989332     0.916955     0.064937    Uiso  ? C
   C18        1.0     0.170585     0.699656     0.122027    Uiso  ? C
   C19        1.0     0.844046     0.557614     0.123424    Uiso  ? C
   C20        1.0     0.784641     0.348415     0.095703    Uiso  ? C
   C21        1.0     0.894828     0.345762     0.039897    Uiso  ? C
   C22        1.0    -0.006664     0.959779     0.594185    Uiso  ? C
   C23        1.0     0.037932     0.055995     0.647808    Uiso  ? C
   C24        1.0     0.817742    -0.008992     0.682408    Uiso  ? C
   C25        1.0     0.557185     0.826209     0.663133    Uiso  ? C
   C26        1.0     0.505815     0.740565     0.607847    Uiso  ? C
   C27        1.0     0.720797     0.805095     0.573349    Uiso  ? C
   C28        1.0     0.286996     0.720004     0.690354    Uiso  ? C
   C29        1.0     0.357793     0.629444     0.740652    Uiso  ? C
   C30        1.0     0.073602     0.569191     0.643669    Uiso  ? C
   C31        1.0     0.776520     0.437218     0.641690    Uiso  ? C
   C32        1.0     0.607596     0.341352     0.590647    Uiso  ? C
   C33        1.0     0.736475     0.365638     0.542753    Uiso  ? C
   C34        1.0     0.045287     0.481068     0.544935    Uiso  ? C
   C35        1.0     0.206362     0.587460     0.595466    Uiso  ? C
   C36        1.0     0.961270     0.387830     0.781124    Uiso  ? C
   C37        1.0     0.089565     0.177354     0.843626    Uiso  ? C
   C38        1.0     0.304278     0.254933     0.898651    Uiso  ? C
   C39        1.0     0.121832    -0.018170     0.819769    Uiso  ? C
   C40        1.0     0.065156     0.833512     0.860368    Uiso  ? C
   C41        1.0     0.362695     0.805196     0.885776    Uiso  ? C
   C42        1.0     0.299762     0.693739     0.933624    Uiso  ? C
   N1         1.0     0.087780    -0.003326     0.164495    Uiso  ? N
   N2         1.0     0.703222     0.170557     0.000088    Uiso  ? N
   N3         1.0     0.173891     0.330850     0.809456    Uiso  ? N
   N4         1.0     0.578839     0.660747     0.961602    Uiso  ? N
   O1         1.0     0.580262     0.136276     0.212029    Uiso  ? O
   O2         1.0     0.182530     0.041767     0.259134    Uiso  ? O
   O3         1.0     0.704677    -0.104820     0.066272    Uiso  ? O
   O4         1.0     0.108457     0.934343     0.021181    Uiso  ? O
   O5         1.0     0.675643     0.303200     0.776458    Uiso  ? O
   O6         1.0     0.055363     0.551636     0.757509    Uiso  ? O
   O7         1.0     0.589988     0.348963     0.898216    Uiso  ? O
   O8         1.0     0.190936     0.220913     0.942566    Uiso  ? O
