# Supplementary material for: A supramolecular metalloenzyme possessing robust oxidase-mimetic catalytic function
Source: Nat Commun. 2023 Jul 7;14:4040. doi: 10.1038/s41467-023-39779-6 (PMC10328989; doi:10.1038/s41467-023-39779-6)
Supplement: Supplementary file 6 — Supplementary Data 2 [file 41467_2023_39779_MOESM6_ESM.cif]

#======================================================================
# CRYSTAL DATA
#----------------------------------------------------------------------
data_VESTA_phase_1

_chemical_name_common                  'CONTCAR1                              '
_cell_length_a                         4.329524
_cell_length_b                         6.970672
_cell_length_c                         28.540514
_cell_angle_alpha                      94.745811
_cell_angle_beta                       99.545113
_cell_angle_gamma                      86.702576
_cell_volume                           845.665485
_space_group_name_H-M_alt              'P 1'
_space_group_IT_number                 1

loop_
_space_group_symop_operation_xyz
   'x, y, z'

loop_
   _atom_site_label
   _atom_site_occupancy
   _atom_site_fract_x
   _atom_site_fract_y
   _atom_site_fract_z
   _atom_site_adp_type
   _atom_site_U_iso_or_equiv
   _atom_site_type_symbol
   H1         1.0     0.822611     0.697164     0.454090    Uiso  ? H
   H2         1.0     0.676618     0.737903     0.368464    Uiso  ? H
   H3         1.0    -0.006985     0.573979     0.309933    Uiso  ? H
   H4         1.0     0.284728     0.485980     0.484144    Uiso  ? H
   H5         1.0     0.007818     0.004892     0.335691    Uiso  ? H
   H6         1.0     0.338366     0.894925     0.409671    Uiso  ? H
   H7         1.0     0.193247     0.993550     0.488082    Uiso  ? H
   H8         1.0     0.724196     0.210246     0.495485    Uiso  ? H
   H9         1.0     0.367810     0.015963     0.297530    Uiso  ? H
   H10        1.0     0.648411     0.391847     0.323821    Uiso  ? H
   H11        1.0     0.275414     0.281278     0.528082    Uiso  ? H
   H12        1.0     0.542576     0.218641     0.608110    Uiso  ? H
   H13        1.0     0.329270     0.363133     0.679665    Uiso  ? H
   H14        1.0     0.810775     0.512208     0.516471    Uiso  ? H
   H15        1.0     0.376188    -0.027594     0.696026    Uiso  ? H
   H16        1.0     0.947714     0.085450     0.633992    Uiso  ? H
   H17        1.0     0.941900     0.986707     0.549052    Uiso  ? H
   H18        1.0     0.364796     0.758577     0.523983    Uiso  ? H
   H19        1.0     0.024564     0.778588     0.688549    Uiso  ? H
   H20        1.0    -0.052622     0.217414     0.959612    Uiso  ? H
   H21        1.0     0.127137     0.218902     0.277604    Uiso  ? H
   H22        1.0     0.851204     0.256995     0.202913    Uiso  ? H
   H23        1.0     0.069149     0.322419     0.145364    Uiso  ? H
   H24        1.0     0.686912     0.421486     0.122087    Uiso  ? H
   H25        1.0     0.449116     0.119553     0.114406    Uiso  ? H
   H26        1.0     0.364119     0.448585     0.001418    Uiso  ? H
   H27        1.0     0.632630     0.102553     0.016567    Uiso  ? H
   H28        1.0     0.854272     0.678595     0.147323    Uiso  ? H
   H29        1.0     0.686325     0.434506     0.709937    Uiso  ? H
   H30        1.0     0.955617     0.724751     0.045198    Uiso  ? H
   H31        1.0     0.028097     0.541941     0.740819    Uiso  ? H
   H32        1.0     0.355622     0.903364     0.791526    Uiso  ? H
   H33        1.0     0.021856     0.712739     0.862022    Uiso  ? H
   H34        1.0     0.723628     0.580245     0.877527    Uiso  ? H
   H35        1.0     0.394203     0.884879     0.885202    Uiso  ? H
   H36        1.0     0.355626     0.935579     0.029470    Uiso  ? H
   H37        1.0     0.617751     0.586420     0.966400    Uiso  ? H
   H38        1.0     0.748044     0.253014     0.815767    Uiso  ? H
   C1         1.0     0.959246     0.618879     0.429284    Uiso  ? C
   C2         1.0     0.877002     0.643254     0.380668    Uiso  ? C
   C3         1.0     0.050405     0.548808     0.347777    Uiso  ? C
   C4         1.0     0.286718     0.415878     0.364121    Uiso  ? C
   C5         1.0     0.371806     0.392821     0.413204    Uiso  ? C
   C6         1.0     0.215047     0.499714     0.446170    Uiso  ? C
   C7         1.0     0.500153     0.291289     0.336854    Uiso  ? C
   C8         1.0     0.707415     0.187945     0.375016    Uiso  ? C
   C9         1.0     0.955256     0.056771     0.370691    Uiso  ? C
   C10        1.0     0.135613     0.992623     0.412013    Uiso  ? C
   C11        1.0     0.052353     0.048541     0.456458    Uiso  ? C
   C12        1.0     0.792734     0.172152     0.460760    Uiso  ? C
   C13        1.0     0.628800     0.249421     0.419867    Uiso  ? C
   C14        1.0     0.189724     0.356538     0.558677    Uiso  ? C
   C15        1.0     0.341076     0.319507     0.604199    Uiso  ? C
   C16        1.0     0.228615     0.404875     0.644289    Uiso  ? C
   C17        1.0     0.981409     0.539879     0.638217    Uiso  ? C
   C18        1.0     0.828591     0.577789     0.592316    Uiso  ? C
   C19        1.0     0.928379     0.483291     0.552207    Uiso  ? C
   C20        1.0     0.847942     0.670694     0.674987    Uiso  ? C
   C21        1.0     0.579657     0.776330     0.645451    Uiso  ? C
   C22        1.0     0.366285     0.918745     0.658821    Uiso  ? C
   C23        1.0     0.130533     0.985647     0.623623    Uiso  ? C
   C24        1.0     0.128438     0.929900     0.575430    Uiso  ? C
   C25        1.0     0.361085     0.803100     0.561454    Uiso  ? C
   C26        1.0     0.579416     0.722233     0.596765    Uiso  ? C
   C27        1.0     0.367366     0.170450     0.292134    Uiso  ? C
   C28        1.0     0.478413     0.122596     0.213048    Uiso  ? C
   C29        1.0     0.686077     0.131568     0.135500    Uiso  ? C
   C30        1.0     0.848210     0.932378     0.129712    Uiso  ? C
   C31        1.0     0.853713     0.296478     0.119323    Uiso  ? C
   C32        1.0     0.945430     0.288234     0.071135    Uiso  ? C
   C33        1.0     0.203550     0.378868     0.019030    Uiso  ? C
   C34        1.0     0.817358     0.201474     0.027816    Uiso  ? C
   C35        1.0     0.800753     0.571775     0.718364    Uiso  ? C
   C36        1.0     0.573828     0.647450     0.787638    Uiso  ? C
   C37        1.0     0.569364     0.866010     0.860977    Uiso  ? C
   C38        1.0     0.688421     0.067358     0.859832    Uiso  ? C
   C39        1.0     0.827731     0.721993     0.882673    Uiso  ? C
   C40        1.0     0.936021     0.759387     0.934321    Uiso  ? C
   C41        1.0     0.194910     0.865049     0.001022    Uiso  ? C
   C42        1.0     0.807257     0.682917     0.969139    Uiso  ? C
   N1         1.0    -0.018229     0.262690     0.995087    Uiso  ? N
   N2         1.0     0.656518     0.194156     0.184499    Uiso  ? N
   N3         1.0     0.188102     0.400235     0.065218    Uiso  ? N
   N4         1.0     0.971296     0.754417     0.011239    Uiso  ? N
   N5         1.0     0.424226     0.791888     0.812549    Uiso  ? N
   N6         1.0     0.179014     0.874493     0.954444    Uiso  ? N
   O1         1.0     0.255617     0.017861     0.202361    Uiso  ? O
   O2         1.0     0.575738     0.197186     0.258745    Uiso  ? O
   O3         1.0     0.036236     0.890916     0.102507    Uiso  ? O
   O4         1.0     0.741507     0.801141     0.154446    Uiso  ? O
   O5         1.0     0.655014     0.484193     0.799710    Uiso  ? O
   O6         1.0     0.616460     0.705221     0.745053    Uiso  ? O
   O7         1.0     0.725268     0.111289     0.815865    Uiso  ? O
   O8         1.0     0.737348     0.180768     0.895024    Uiso  ? O
